# Supplementary material for: Identification and validation of N6-methyladenosine (m6A)-related lncRNAs signature for predicting the prognosis of laryngeal carcinoma, especially for smoking patients
Source: Front Genet. 2023 Nov 8;14:1292164. doi: 10.3389/fgene.2023.1292164 (PMC10666777; doi:10.3389/fgene.2023.1292164)
Supplement: Supplementary file 1 [file Table2.xlsx]

## Sheet: Sheet1
SRSF2
SLC17A9
SIGIRR
ABAT
DNASE1
CCDC78
MRFAP1L1
JAK3
SLC39A4
SIRT7
ISCU
CCDC61
CHRNB1
BRICD5
CHCHD7
OCEL1
SLC25A19
ZNF512
TIA1
NSMCE4A
TSEN54
CELSR3
RNASET2
IFT140
CCDC146
TUSC2
GLB1L2
CHD4
POLR1C
TTLL12
SSTR5
SRSF5
KAT2A
DRD4
MINDY3
SAMD1
SPTBN5
FOXO1
VILL
CFAP298
ARHGAP4
NR4A2
CTF1
HPGDS
UNC13D
BDH2
CIAO3
UBXN11
GRAMD4
PPP1R16A
ZSCAN12
PCGF3
ZBTB48
NR2F1
SUOX
BTF3L4
VAMP1
EFCAB7
LTC4S
CORO1A
PHACTR4
ABCA7
ZNF836
FIG4
HEXIM2
RAB40C
FAM160B2
PHF7
ALG6
PTPN2
MROH2A
SLC49A3
GOLGA8A
RPH3AL
S1PR4
CADM4
MAPK8IP3
CACNA2D3
ANXA9
FOXJ1
AFMID
LYPD1
MYL12A
SMIM8
PPM1J
FCHO1
TSPOAP1
UBE3D
IZUMO4
MIOX
EGLN3
GPBP1L1
BTBD16
ATAD3C
MCRIP2
PCED1A
CIRBP
SMCHD1
ASB9
SELENOK
ZNF132
SRPK3
S100A4
CCDC102A
IQCG
GLB1L
SAMD10
KLHDC7B
ING5
CROCC
ZDHHC11B
RAC3
PIK3R3
LYRM1
ZNF224
ZNF552
PHYHD1
CCDC74A
SERPINF1
PIWIL4
KTI12
TMEM92
TTC9
BATF
MEAF6
ZNF383
ZNF550
PHKG2
CA13
REEP6
ZRANB2
YTHDF2
PCP4
ZNF671
RINL
GJB6
SERAC1
LDLRAD1
SIT1
SYTL1
NFIA
ALPK1
HP1BP3
NPR1
INKA2
BAIAP3
NAALADL1
MOXD1
KIAA0895L
KLHDC9
HKDC1
WRAP73
GRB2
PPM1N
PAXBP1
HDDC2
D2HGDH
ZNF888
PARVG
TMCC3
HEXD
MSGN1
CAMTA1
RABEP2
GRIP1
CALHM2
MAST2
TELO2
MYH7B
PHYHIP
OGG1
KLHL17
ZNF764
PGBD2
NINL
CPS1
SLC25A45
ZNF329
CEP76
PAFAH1B3
CCDC18
ANTKMT
WDR90
TMEM80
ATXN7L2
KDM8
ZNF112
ZNF326
ZSCAN18
PGGHG
KCNJ15
EME2
ZNF274
MTFR1L
ANKMY1
PIWIL2
ELP1
FBXL19
SPDYC
INTS6L
E2F2
ATG16L2
PNRC2
FIBCD1
NSUN6
ROM1
ORAI3
LRRC73
KYAT3
FAM90A1
SRSF4
RUFY3
ZNF518A
FBXL16
PRKAB1
C6orf136
GPER1
PLIN4
SMIM24
ZNF174
FBF1
AGMAT
P4HTM
TMEM186
LRATD1
CEP192
DPH5
VSIG2
ZNF816
HAGHL
COLEC11
ENOSF1
HPN
ZSCAN9
BBIP1
BMI1
ZNF600
CPNE5
METTL23
TMEM88B
SLC26A9
PYGO2
CRACR2B
ACADM
LRRC56
LGI4
ZNF75A
C16orf86
TRIM39
SYNGR3
QRICH2
SERPINF2
TSPAN1
ARSI
CPPED1
TBX6
UPK3B
DXO
GPR143
IL23A
FAM240C
MORN3
TYMS
TSKS
REC8
PBX4
CES3
HLA-DOB
TGIF1
TMEM220
SAFB2
SEPTIN1
EPHB3
ITGB3BP
EVC2
LIMD2
PTPN7
ABT1
ZNF341
ZNF708
NUDT16L1
YPEL3
NDC80
RNPS1
HMGN3
EML1
SLC25A10
CLDN19
MISP3
TAC3
NEK8
KCNN4
SYNE4
OXLD1
GGA2
NUBP1
FUS
PITHD1
AC093323.1
RNF183
PAQR7
DEPDC5
ATP6V1C2
EEF1E1
GIPC2
TMC8
ZNF606
ZNF266
KIF17
ARHGEF3
SRSF11
PARD6A
USP20
COQ7
KLC4
FOXL2
ZNF785
MLLT6
HNRNPD
RCC1
TRPV1
ZNF837
PDIA2
ENTPD8
PTGIR
IL34
PRPSAP1
AJM1
BID
METRN
RHBDL1
DENND1C
GFER
UBE2I
RASIP1
PRR14
PTX4
TANC2
CEL
PRR19
SEMA3B
HOXC13
RENBP
DEAF1
LSM10
LY6G5C
ATG9B
ANKRD65
ZNF738
AKR7A3
ECHDC2
SNCG
ARHGEF19
WHRN
ZNF783
SRMS
ZAP70
SLC27A5
IP6K2
NIPAL4
M1AP
ZMYND8
NGB
RAB26
DEF6
ZNF672
LCK
UBXN8
LPIN2
HES5
ARVCF
ABHD14A
ADAMTS15
ZMYM6
THBD
EAF2
CCDC88B
HSH2D
ZNF670
PITPNM2
KCNAB2
MSLN
TIFA
RAPGEF6
PPCDC
EPO
LYG1
CBFA2T3
TMPRSS11A
CAPN10
ARHGEF18
GKAP1
PSMG4
TRIM72
MOK
MACC1
BICDL1
ACSL5
DCAF8
DNASE1L3
PEBP1
NR5A1
GGA1
HCAR1
PARP3
STRA8
PLEKHJ1
PTAFR
UCN3
SH3GLB2
APOM
ZNF320
IQCD
ZNF229
PCSK4
TIMP3
GRB10
FAAH
COX6B2
OSBPL7
NADK
NID1
ANKRD13A
PCBD2
MN1
CARD9
GPANK1
SLC44A4
FBRS
CCDC24
NTHL1
APOBR
DENND2D
ATP13A5
TXNIP
FZD10
PNISR
SLFN13
CCN6
AKR1A1
ASB13
MYOC
THOC1
GTF2B
KAT8
E4F1
EN1
CBX8
RWDD2A
ZNF248
RPUSD1
AP4B1
MAP4K1
CASP9
NOBOX
LARP7
RBBP6
ABHD14B
PRSS36
SETMAR
MZF1
CLTRN
PTPN18
DCXR
CARMIL2
RBM6
STX19
NLRC3
CAPS
C15orf62
CD164L2
METTL4
CALHM1
AGER
TAS1R3
C14orf28
STXBP3
SSBP3
NCF1
NAA80
ZNF83
CCDC88C
CCDC57
CENPC
UBE2G2
CD19
ZNF276
ZNF263
MAMDC4
LLGL2
RNPC3
PRKCZ
AXIN1
ZNF559
RCOR2
ANKK1
IDNK
SERPINI1
THYN1
NAT9
MFNG
RHOT2
SLC9A3R2
ITGB7
APOBEC3H
HS2ST1
LFNG
CYP2W1
SP140
FUZ
MYO15B
COMMD3
HS3ST6
SULF2
TRIM47
RETSAT
CRAMP1
TNFRSF4
OARD1
TNFRSF13C
ZSCAN16
EEF1AKMT2
DMRTA2
PRKCE
CEP131
KCP
ZNF10
GLYCTK
LY75
HID1
DNALI1
ZNF589
ASPSCR1
PRPF38A
TIAM1
SLC35A1
SFI1
PSMG2
DOK7
FAM200B
PDLIM2
RBM38
MFSD4A
FASLG
DUSP28
PLB1
SLC16A5
TCEANC2
SYT8
SLC25A42
SH2B1
TBC1D10B
NR6A1
GPRC5B
AP1AR
ZNF211
RSRP1
GPT
PNPLA2
BANK1
GGT6
CHTF18
SST
OMA1
ZNF528
