# Supplementary material for: Identification and validation of N6-methyladenosine (m6A)-related lncRNAs signature for predicting the prognosis of laryngeal carcinoma, especially for smoking patients
Source: Front Genet. 2023 Nov 8;14:1292164. doi: 10.3389/fgene.2023.1292164 (PMC10666777; doi:10.3389/fgene.2023.1292164)
Supplement: Supplementary file 2 [file Table1.xlsx]

## Sheet: res
		coef	P
risk	high	ref
	low	-1.155	0.00243
Grade	G1	ref
	G2	1.243	0.0007
	G3	0.8157	0.04624
	GX	-0.1981	0.78737
Stage	Stage I	ref
	Stage II	12.06	<2.00E-16
	Stage III	13.2	<2.00E-16
	Stage IVA	13.92	<2.00E-16
	Stage IVB	17.57	<2.00E-16
	Stage IVC	16.83	<2.00E-16
T Stage	T1	ref
	T2	-0.7522	0.10818
	T3	-0.8958	0.02085
	T4a	-1.071	0.0019
N Stage	N1	0.4424	0.367
	N2a	-0.9212	0.37133
	N2b	0.05447	0.89537
	N2c	0.3254	0.43102
	N3	0	1
	NX	3.572	4.08e-14
Age		-0.006031	0.71507
